# Supplementary material for: SARS-CoV-2 Receptor Binding Domain (RBD) Protein–Protein Conjugate Induces Similar or Better Antibody Responses as Spike mRNA in Rhesus Macaques
Source: Vaccines (Basel). 2025 Jun 17;13(6):648. doi: 10.3390/vaccines13060648 (PMC12197534; doi:10.3390/vaccines13060648)
Supplement: Supplementary file 1 [file vaccines-13-00648-s001.zip]

Archive with 1 entries (1 files):
- vaccines-3672293-supplementary.pdf
